# Supplementary material for: Intestinal helminth infections and associated risk factors among adults in the Lao People’s Democratic Republic
Source: Infect Dis Poverty. 2023 Jun 30;12:61. doi: 10.1186/s40249-023-01112-0 (PMC10311807; doi:10.1186/s40249-023-01112-0)
Supplement: Supplementary file 2 — Additional file 2. Weightedlogistic regression models associated between less common intestinal helminth infections and demographic, socio-economic, personal hygiene, and behavioral data among adult participants. [file 40249_2023_1112_MOESM2_ESM.xlsx]

## Sheet: Logistic regression analysis
Suppl 2: Weighted (SVY) logistic regression models associated between less common intestinal helminth infections and demographic, socio-economic, personal hygiene, and behavioral data among adult participants
Variables	S. stercoralis					Taenia spp.,					A. lumbricoides					T. trichiura
	cOR (95% CI)	P-value	aOR (95% CI)	P-value		cOR (95% CI)	P-value	aOR (95% CI)	P-value		cOR (95% CI)	P-value	aOR (95% CI)	P-value		cOR (95% CI)	P-value	aOR (95% CI)	P-value
Gender
Female	1		1			1		1			1		*			1		*
Male	2.4 (1.7-3.4)	<0.001	2.5 (2.2-3.0)	< 0.001		1.7 (1.1-2.4)	0.008	2.4 (1.9-3.0)	< 0.001		0.8 (0.6-1.3)	0.421				1.3 (0.7-2.3)	0.298
Age group
18-29	1		1			1					1		1			1		1
30-44	0.9 (0.6-1.2)	0.418	*			0.9 (0.7-1.3)	0.607	*			0.5 (0.4-0.6)	<0.001	0.5 (0.4-0.6)	< 0.001		0.7 (0.4-1.2)	0.161	*
45-59	1.6 (1.2-2.2)	0.002	1.8 (1.5-2.1)	< 0.001		0.7 (0.5-1.0)	0.053	**			0.3 (0.2-0.3)	<0.001	0.3 (0.2-0.4)	< 0.001		0.6 (0.4-1.1)	0.076	**
60-69	2.7 (1.9-3.8)	<0.001	3.4 (2.3-5.1)	< 0.001		0.7 (0.4-1.1)	0.127	**			0.4 (0.3-0.5)	<0.001	0.2 (0.1-0.3)	< 0.001		0.3 (0.2-1.2)	<0.001	0.4 (0.3-0.6)	< 0.001
70+	0.9 (0.6-1.3)	0.819	*			1.2 (0.8-1.6)	0.355	*			0.1 (<0.1-0.2)	<0.001	<0.1 (<0.1-0.1)	< 0.001		0.5 (0.2-1.2)	0.151	*
Ethnic groups
Minorities	1		1			1		1			1		1			1		1
Lao-Tai	1.3 (1.1-1.6)	<0.001	2.1 (1.7-2.5)	< 0.001		0.8 (0.7-0.9)	<0.001	1.4 (1.2-1.7)	< 0.001		0.2 (0.1-0.3)	<0.001	0.5 (0.4-0.6)	< 0.001		0.2 (0.1-0.3)	<0.001	0.2 (0.1-0.3)	< 0.001
Education level
No formal education	1		1			1		1			1		1			1		1
Primary school	0.9 (0.7-1.2)	0.662	*			1.1 (0.8-1.4)	0.561	*			0.2 (0.1-0.3)	<0.001	0.4 (0.3-0.5)	< 0.001		0.3 (0.2-0.6)	<0.001	0.6 (0.4-0.9)	0.03
Secondary school	1.5 (1.2-1.9)	<0.001	1.4 (1.2-1.7)	< 0.001		0.8 (0.7-1.1)	0.16	*			0.3 (0.2-0.3)	<0.001	0.5 (0.4-0.6)	< 0.001		0.8 (0.6-1.1)	0.2	*
University, postgraduate	0.8 (0.5-1.1)	0.155	*			0.3 (0.2-0.5)	<0.001	0.3 (0.2-0.7)	0.003		0.1 (<0.1-0.2)	<0.001	0.1 (<0.1-0.2)	< 0.001		Omitted	Omitted	*
Occupation
Employees	1		1			1		1			1		1			1		1
Students	0.6 (0.4-0.8)	<0.001	0.6 (0.5-0.8)	< 0.001		2.3 (1.5-3.6)	<0.001	2.6 (1.6-4.0)	< 0.001		4.3 (2.8-6.5)	<0.001	1.9 (1.5-2.6)	< 0.001		1.4 (0.9-2.2)	0.168	*
Farmers	1.5 (1.3-1.9)	<0.001	**			2.8 (2.1-3.7)	<0.001	2.6 (2.0-3.4)	< 0.001		3.5 (2.4-5.1)	<0.001	**			1.4 (0.9-2.3)	0.149	0.6 (0.5-0.8)	< 0.001
Retired/elderly	1.5 (1.2-2.0)	0.002	0.6 (0.4-0.9)	< 0.001		1.9 (1.3-2.8)	0.001	1.8 (1.2-2.6)	0.002		2.2 (1.5-3.2)	<0.001	3.6 (2.7-4.7)	< 0.001		0.9 (0.5-1.6)	0.791	*
Wealth index
Richest	1		1			1		1			1		1			1		1
Least poor	1.8 (1.3-2.4)	<0.001	1.5 (1.1-2.0)	0.003		1.9 (1.4-2.7)	<0.001	**			4.1 (3.1-5.4)	<0.001	0.5 (0.4-0.8)	< 0.001		5.4 (2.2-13.4)	<0.001	3.6 (1.4-8.6)	0.005
Poor	3.0 (2.3-3.9)	<0.001	1.6 (1.3-2.2)	< 0.001		1.6 (1.2-2.2)	0.004	1.3 (1.1-1.5)	< 0.001		2.9 (2.2-3.9)	<0.001	0.5 (.3-0.7)	< 0.001		7.9 (3.2-19.4)	<0.001	6.4 (2.7-15.3)	< 0.001
Poorer	2.0 (1.5-2.6)	<0.001	2.3 (1.8-3.0)	< 0.001		2.0 (1.5-2.7)	<0.001	**			1.4 (0.9-1.9)	<0.001	**			5.2 (2.1-12.9)	<0.001	4.6 (1.9-11.1)	0.001
Poorest	1.6 (1.2-2.2)	0.001	1.4 (1.1-2.0)	0.031		1.6 (1.2-2.2)	0.002	**			0.9 (0.7-1.3)	<0.001	0.7 (0.5-1.0)	0.081		5.0 (1.9-13.1)	0.001	4.9 (1.8-13.3)	0.002
Residential area
Urban	1		1			1		1			1		1			1		1
Rural	1.7 (1.5-2.0)		1.3 (1.1-1.6)	0.001		1.3 (1.1-1.6)	0.002	0.8 (0.7-0.9)	0.022		2.5 (2.1-3.1)	<0.001	1.3 (1.1-1.5)	< 0.001		1.5 (1.1-2.1)	0.018	0.8 (0.6-1.1)	0.116
Regions
Northern	1		1			1		1			1		1			1		1
Central	1.3 (1.1-1.6)	0.001	1.4 (1.1-1.7)	< 0.001		0.7 (0.6-0.9)	0.001	0.8 (0.7-1.1)	0.075		0.1 (<0.1-0.2)	<0.001	0.2 (0.1-0.3)	< 0.001		0.4 (0.3-0.5)	<0.001	0.7 (0.6-0.9)	0.003
Southern	2.2 (1.9-2.6)	<0.001	1.9 (1.6-2.3)	< 0.001		0.6 (0.5-0.8)	<0.001	0.6 (0.5-0.8)	< 0.001		0.2 (0.1-0.3)	<0.001	0.2 (0.1-0.3)	< 0.001		0.2 (0.1-0.3)	<0.001	0.2 (0.1-0.4)	< 0.001
Having toilet at home
No	1		1			1		1			1		1			1		1
Yes	0.5 (0.4-0.6)	<0.001	0.6 (0.5-0.7)	< 0.001		0.4 (0.3-0.6)	<0.001	0.5 (0.4-0.7)	< 0.001		0.3 (0.2-0.4)	<0.001	0.7 (0.6-0.8)	< 0.001		0.9 (0.7-1.1)	0.143	0.7 (0.6-0.8)	< 0.001
Washing hand before eating
Everytime	1		1			1		**			1		**			1		*
Sometimes	1.1 (0.9-1.3)	0.181	0.5 (0.4-0.6)	< 0.001		1.2 (0.9-1.4)	0.065				2.0 (1.7-2.4)	<0.001				1.1 (0.7-1.5)	0.757
Wearing shoes everytime before going outside
No	1		**			1		**			1		**			1		1
Yes	0.6 (0.5-0.8)	<0.001				0.7 (0.6-0.9)	0.013				0.3 (0.2-0.4)	<0.001				0.9 (0.7-1.1)	0.172	0.5 (0.4-0.7)	< 0.001
Eating undercooked/raw fish in last 7 days
No	1		**			1		**			1		**			1		*
Yes	1.7 (1.4-2.0)	<0.001				1.1 (0.9-1.3)	0.365				1.7 (1.4-2.0)	<0.001				0.9 (0.5-1.7)	0.741
Eating raw meat (cow, buffalo, goat) in last 7 days
No	1		**			1		*			1		1			1		*
Yes	1.7 (1.4-2.0)	<0.001				0.9 (0.8-1.2)	0.843				1.7 (1.4-2.1)	<0.001	1.5 (1.2-1.8)	< 0.001		0.9 (0.5-2.0)	0.991
Eating raw pork in last 7 days
No	1		**			1		1			1		**			1		1
Yes	1.7 (1.3-2.4)	<0.001				0.6 (0.4-0.8)	<0.001	0.7 (0.4-0.9)	0.022		1.7 (1.3-2.4)	<0.001				4.3 (2.2-8.2)	<0.001	9.0 (4.6-17.7)	< 0.001
cOR: crude Odds Ratio obtained from bi-variable analysis.
aOR: ajusted Odds Ratio obtained from multivariate analysis.
* Not included in model, P > 0.15
** Not Significant, P > 0.05
